# Supplementary material for: Higher handgrip strength is linked to higher salience ventral attention functional network segregation in older adults
Source: Commun Biol. 2024 Feb 21;7:214. doi: 10.1038/s42003-024-05862-x (PMC10881588; doi:10.1038/s42003-024-05862-x)
Supplement: Supplementary file 4 — Supplementary Data 1 [file 42003_2024_5862_MOESM4_ESM.xlsx]

## Sheet: Sheet1
Supplementary Data 1: Validation analyses: associations between handgrip strength and global and network-level system segregation
Measure	Coefficient	SE	t	Uncorr p	FDR-adj p
Analysis 1: Analysis additionally controlling for SM-MMSE (n = 148)
Global segregation	0.0018	0.000886	2.03	0.0439*	0.0439*
Network segregation
Default	0.00241	0.00153	1.57	0.1187	0.2916
Control	0.000678	0.00165	0.41	0.6815	0.7667
Limbic	0.00125	0.00183	0.68	0.4971	0.6541
Salience/ventral attention	0.00489	0.00149	3.29	0.0013*	0.0115*
Dorsal attention	0.00127	0.00192	0.66	0.5088	0.6541
Somatomotor	0.00289	0.0017	1.7	0.0909	0.2916
Visual	0.000289	0.00109	0.27	0.7905	0.7905
Temporoparietal	0.00526	0.00345	1.52	0.1296	0.2916
Subcortical	0.00125	0.00124	1.01	0.3137	0.5646
Analysis 2: Analysis additionally controlling for waist-hip ratio (n = 148)
Global segregation	0.00168	0.00089	1.89	0.0607	0.0607
Network segregation
Default	0.00234	0.00154	1.52	0.1298	0.292
Control	0.000855	0.00165	0.52	0.6041	0.6796
Limbic	0.00122	0.00183	0.67	0.5056	0.6796
Salience/ventral attention	0.00501	0.00148	3.37	0.0010*	0.0086*
Dorsal attention	0.00111	0.00193	0.57	0.5665	0.6796
Somatomotor	0.00284	0.0017	1.68	0.096	0.292
Visual	0.000144	0.00108	0.13	0.8946	0.8946
Temporoparietal	0.00546	0.00344	1.59	0.1145	0.292
Subcortical	0.000979	0.00124	0.79	0.4319	0.6796
Analysis 3: Analysis additionally controlling for body mass index (n = 146)
Global segregation	0.00168	0.000945	1.78	0.0774	0.0774
Network segregation
Default	0.002	0.00164	1.22	0.2254	0.455
Control	0.000716	0.00173	0.41	0.6803	0.7654
Limbic	0.00126	0.00195	0.65	0.5183	0.6664
Salience/ventral attention	0.00488	0.00156	3.12	0.0022*	0.0199*
Dorsal attention	0.00231	0.00201	1.15	0.2528	0.455
Somatomotor	0.00277	0.0018	1.54	0.1262	0.3787
Visual	0.000284	0.00115	0.25	0.8062	0.8062
Temporoparietal	0.00637	0.00348	1.83	0.0693	0.3121
Subcortical	0.00113	0.00132	0.86	0.3937	0.5906
Analysis 4: Analysis additionally controlling for GDS scores (n = 148)
Global segregation	0.00166	0.00088	1.89	0.0613	0.0613
Network segregation
Default	0.0021	0.00152	1.38	0.1704	0.3835
Control	0.000693	0.00164	0.42	0.673	0.7571
Limbic	0.00143	0.00182	0.78	0.4343	0.6515
Salience/ventral attention	0.00487	0.00148	3.3	0.0012*	0.0112*
Dorsal attention	0.00104	0.00192	0.54	0.5897	0.7571
Somatomotor	0.00283	0.00168	1.69	0.0939	0.3726
Visual	0.000221	0.00107	0.21	0.8372	0.8372
Temporoparietal	0.00522	0.00338	1.55	0.1242	0.3726
Subcortical	0.00104	0.00123	0.84	0.4007	0.6515
Analysis 5: Analysis additionally controlling for time interval between MRI scan and handgrip strength measurement (n = 148)
Global segregation	0.00152	0.000899	1.69	0.0934	0.0934
Network segregation
Default	0.00249	0.00156	1.6	0.1127	0.3203
Control	-4.2e-05	0.00164	-0.03	0.9796	0.9796
Limbic	0.00136	0.00186	0.73	0.4675	0.7344
Salience/ventral attention	0.00433	0.00149	2.91	0.0042*	0.0378*
Dorsal attention	0.0011	0.00196	0.56	0.5761	0.7406
Somatomotor	0.00331	0.00171	1.94	0.0549	0.2472
Visual	-0.000408	0.00106	-0.38	0.7015	0.7892
Temporoparietal	0.00516	0.0035	1.48	0.1424	0.3203
Subcortical	0.000872	0.00126	0.69	0.4896	0.7344
Analysis 6: Analysis controlling for total grey matter volumes instead of TIV (n = 148)
Global segregation	0.00175	0.000917	1.91	0.058	0.058
Network segregation
Default	0.00185	0.00159	1.17	0.2456	0.5526
Control	0.000752	0.00169	0.44	0.6579	0.6653
Limbic	0.000815	0.00188	0.43	0.6653	0.6653
Salience/ventral attention	0.00504	0.00154	3.26	0.0014*	0.0125*
Dorsal attention	0.00102	0.00198	0.51	0.609	0.6653
Somatomotor	0.0029	0.00174	1.66	0.0988	0.4448
Visual	0.000655	0.00111	0.59	0.556	0.6653
Temporoparietal	0.00515	0.00355	1.45	0.1488	0.4464
Subcortical	0.00126	0.00128	0.99	0.3247	0.5845
Multiple comparison correction was performed across the nine network-level segregation measures. * indicates statistically significant effects (p < 0.05). Abbreviations: SE, standard error; Uncorr, uncorrected; FDR-adj, false discovery rate-adjusted; SM-MMSE, Singapore-modified version of the mini-mental state examination; GDS, geriatric depression scale; TIV, total intracranial volumes.
