# Supplementary material for: Higher handgrip strength is linked to higher salience ventral attention functional network segregation in older adults
Source: Commun Biol. 2024 Feb 21;7:214. doi: 10.1038/s42003-024-05862-x (PMC10881588; doi:10.1038/s42003-024-05862-x)
Supplement: Supplementary file 5 — Supplementary Data 2 [file 42003_2024_5862_MOESM5_ESM.xlsx]

## Sheet: Sheet1
Supplementary Data 2: Validation analyses: associations between handgrip strength and mean salience/ventral attention inter- and intra-network functional connectivity
Measure	Coefficient	SE	t	Uncorr p	FDR-adj p
Analysis 1: Analysis additionally controlling for SM-MMSE (n = 148)
Intra-network S/VA	0.00421	0.00147	2.87	0.0048*	0.0428*
Inter-network
S/VA – Default	-0.00304	0.0014	-2.18	0.0312*	0.0935
S/VA – Control	-0.000952	0.00107	-0.89	0.374	0.4927
S/VA – Limbic	-0.00084	0.00145	-0.58	0.5636	0.5636
S/VA – Dorsal attention	0.0012	0.00137	0.87	0.3832	0.4927
S/VA – Somatomotor	0.00334	0.00144	2.32	0.0215*	0.0935
S/VA – Visual	0.00272	0.00181	1.5	0.1347	0.3031
S/VA – Temporoparietal	0.00132	0.00194	0.68	0.4991	0.5615
S/VA – Subcortical	0.000988	0.000931	1.06	0.2902	0.4927
Analysis 2: Analysis additionally controlling for waist-hip ratio (n = 148)
Intra-network S/VA	0.00447	0.00146	3.05	0.0027*	0.0243*
Inter-network
S/VA – Default	-0.00314	0.00139	-2.26	0.0253*	0.0758
S/VA – Control	-0.000973	0.00107	-0.91	0.3632	0.5067
S/VA – Limbic	-0.000859	0.00145	-0.59	0.555	0.555
S/VA – Dorsal attention	0.00157	0.00133	1.18	0.2414	0.4345
S/VA – Somatomotor	0.00345	0.00144	2.4	0.0176*	0.0758
S/VA – Visual	0.00266	0.00181	1.46	0.1452	0.3266
S/VA – Temporoparietal	0.00147	0.00194	0.76	0.4504	0.5067
S/VA – Subcortical	0.000769	0.000923	0.83	0.4062	0.5067
Analysis 3: Analysis additionally controlling for body mass index (n = 146)
Intra-network S/VA	0.00437	0.00156	2.81	0.0057*	0.051
Inter-network
S/VA – Default	-0.00248	0.00147	-1.68	0.0946	0.2839
S/VA – Control	-0.000366	0.00113	-0.32	0.7475	0.7475
S/VA – Limbic	-0.000659	0.00154	-0.43	0.6683	0.7475
S/VA – Dorsal attention	0.0012	0.00142	0.84	0.4018	0.6925
S/VA – Somatomotor	0.00306	0.00152	2.01	0.0461*	0.2075
S/VA – Visual	0.00207	0.00193	1.07	0.2845	0.6401
S/VA – Temporoparietal	0.00115	0.00204	0.56	0.5743	0.7384
S/VA – Subcortical	0.000718	0.000973	0.74	0.4617	0.6925
Analysis 4: Analysis additionally controlling for GDS scores (n = 148)
Intra-network S/VA	0.0043	0.00146	2.94	0.0038*	0.0345*
Inter-network
S/VA – Default	-0.00274	0.00139	-1.98	0.0499*	0.1496
S/VA – Control	-0.000728	0.00107	-0.68	0.4961	0.5425
S/VA – Limbic	-0.000881	0.00144	-0.61	0.5425	0.5425
S/VA – Dorsal attention	0.00108	0.00136	0.8	0.4261	0.5425
S/VA – Somatomotor	0.00332	0.00143	2.33	0.0214*	0.0963
S/VA – Visual	0.00238	0.00181	1.31	0.191	0.4298
S/VA – Temporoparietal	0.00133	0.00191	0.7	0.4879	0.5425
S/VA – Subcortical	0.000951	0.000926	1.03	0.3061	0.5425
Analysis 5: Analysis additionally controlling for time interval between MRI scan and handgrip strength measurement (n = 148)
Intra-network S/VA	0.00397	0.00148	2.67	0.0084*	0.0753
Inter-network
S/VA – Default	-0.00265	0.00143	-1.85	0.0658	0.1975
S/VA – Control	-0.000725	0.00109	-0.66	0.5081	0.5716
S/VA – Limbic	-0.00121	0.00147	-0.82	0.4117	0.5294
S/VA – Dorsal attention	0.00119	0.00139	0.85	0.3943	0.5294
S/VA – Somatomotor	0.00305	0.00145	2.1	0.0372*	0.1674
S/VA – Visual	0.00259	0.00185	1.4	0.1623	0.3653
S/VA – Temporoparietal	0.00076	0.00196	0.39	0.6986	0.6986
S/VA – Subcortical	0.00111	0.000942	1.18	0.2399	0.4319
Analysis 6: Analysis controlling for total grey matter volumes instead of TIV (n = 148)
Intra-network S/VA	0.00419	0.00153	2.73	0.0071*	0.0643
Inter-network
S/VA – Default	-0.00247	0.00146	-1.69	0.0926	0.2778
S/VA – Control	-0.00088	0.00111	-0.79	0.4283	0.6382
S/VA – Limbic	-0.000865	0.0015	-0.58	0.5652	0.6382
S/VA – Dorsal attention	0.000671	0.00142	0.47	0.6382	0.6382
S/VA – Somatomotor	0.00362	0.00149	2.43	0.0162*	0.0728
S/VA – Visual	0.00244	0.00188	1.3	0.1955	0.4398
S/VA – Temporoparietal	0.001	0.002	0.5	0.6155	0.6382
S/VA – Subcortical	0.000999	0.000957	1.04	0.2987	0.5376
Multiple comparison correction was performed across the nine salience/ventral attention inter- and intra-network functional connectivity measures. * indicates statistically significant effects (p < 0.05). Abbreviations: SE, standard error; Uncorr, uncorrected; FDR-adj, false discovery rate-adjusted; S/VA, salience/ventral attention; SM-MMSE, Singapore-modified version of the mini-mental state exa…
