# Supplementary material for: Higher handgrip strength is linked to higher salience ventral attention functional network segregation in older adults
Source: Commun Biol. 2024 Feb 21;7:214. doi: 10.1038/s42003-024-05862-x (PMC10881588; doi:10.1038/s42003-024-05862-x)
Supplement: Supplementary file 6 — Supplementary Data 3 [file 42003_2024_5862_MOESM6_ESM.xlsx]

## Sheet: Sheet1
Supplementary Data 3: Correlation values of the right anterior insula with the term weights of 50 topics in the Neurosynth database
Topic no.	Top 10 topic terms	Topic label	r
16	response, inhibition, control, task, inhibitory, motor, stop, pre, trials, frontal	response inhibition	0.0803
48	prefrontal, cortex, pfc, dorsolateral, control, dlpfc, cognitive, lateral, medial, executive	prefrontal	0.0735
15	task, performance, cognitive, response, magnetic, level, resonance, higher, difficulty, time	task performance	0.0731
3	cortex, anterior, cingulate, insula, acc, dorsal, posterior, prefrontal, medial, orbitofrontal	anterior cingulate	0.0689
9	memory, working, wm, load, task, verbal, performance, maintenance, term, cognitive	working memory	0.0675
20	control, conflict, task, error, trials, interference, response, cognitive, errors, incongruent	conflict control	0.0646
30	decision, making, risk, choice, decisions, choices, uncertainty, cortex, risky, vmpfc	decision making	0.0484
37	language, reading, word, words, semantic, sentences, comprehension, phonological, lexical, sentence	language	0.0459
7	reward, feedback, striatum, learning, anticipation, ventral, response, monetary, striatal, rewards	reward	0.0434
28	social, empathy, moral, group, individuals, game, people, interactions, interaction, empathic	empathy	0.0361
47	attention, attentional, target, visual, parietal, spatial, cues, stimulus, task, cue	attention	0.0354
32	pain, somatosensory, stimulation, cortex, painful, acupuncture, intensity, insula, si, primary	pain	0.0337
5	gyrus, frontal, inferior, temporal, parietal, superior, cortex, middle, posterior, anterior	inferior frontal gyrus	0.025
18	number, ips, numerical, problem, problems, arithmetic, numbers, intraparietal, magnitude, parietal	numeric	0.0225
23	asd, autism, group, children, spectrum, social, individuals, td, intelligence, typically	ASD	0.0188
26	emotional, amygdala, negative, emotion, neutral, positive, affective, regulation, pictures, valence	emotion	0.0186
13	fear, threat, smokers, conditioning, extinction, smoking, users, cocaine, cs, amygdala	fear	0.0161
43	magnetic, mechanisms, human, network, resonance, underlying, level, previous, provide, suggest	MRI	0.0125
4	stimulus, time, repetition, priming, response, presented, awareness, suppression, repeated, target	repetition priming	0.0108
12	women, men, sex, females, males, gender, female, male, sexual, phase	sex	0.0092
6	auditory, speech, temporal, sounds, superior, music, perception, sound, cortex, voice	auditory	0.0077
10	food, taste, weight, eating, body, response, obesity, high, obese, women	gustatory	0.0044
33	memory, retrieval, encoding, hippocampus, recognition, hippocampal, episodic, items, words, temporal	episodic memory	0.0034
24	age, adults, older, children, young, adolescents, years, development, alcohol, group	aging	0.0027
38	semantic, category, representations, objects, object, knowledge, abstract, categories, patterns, representation	semantics	-0.0088
27	disorder, adhd, group, control, ocd, bd, bipolar, symptoms, abnormalities, deficit	ADHD	-0.009
8	mpfc, social, medial, prefrontal, cortex, mental, reasoning, mind, tom, judgments	social	-0.0114
2	cerebellar, cerebellum, basal, ganglia, thalamus, motor, nucleus, caudate, putamen, cortex	cerebellum	-0.0134
36	placebo, treatment, dopamine, response, drug, mg, receptor, ht, magnetic, blind	drug	-0.0135
40	face, faces, facial, expressions, recognition, amygdala, fusiform, fearful, response, emotional	face	-0.0141
31	model, models, prediction, classification, accuracy, predictive, predictions, learning, linear, creative	model prediction	-0.0176
46	hemisphere, language, stroke, hemispheric, lateralization, patient, lesion, lesions, temporal, recovery	lateralization	-0.0178
1	anxiety, trait, personality, high, scores, individuals, traits, impulsivity, individual, neuroticism	anxiety	-0.0181
29	stress, ptsd, trauma, cortisol, injury, tbi, group, infant, traumatic, disorder	stress	-0.0184
41	imagery, mental, events, scenes, scene, future, navigation, past, virtual, imagined	mental imagery	-0.021
19	action, actions, observation, motor, object, mirror, hand, tool, premotor, parietal	action	-0.0221
42	visual, cortex, sensory, auditory, object, modality, occipital, ventral, stimulus, integration	visual	-0.0226
11	learning, training, practice, group, performance, control, sequence, trained, cbf, learned	learning	-0.0245
44	eye, sleep, gaze, saccade, movements, eyes, saccades, target, fixation, movement	saccade	-0.0279
35	schizophrenia, risk, genetic, group, allele, gene, genotype, individuals, met, psychosis	schizophrenia	-0.0282
39	stimulation, tms, bpd, rtms, magnetic, vestibular, tdcs, transcranial, cortex, induced	brain stimulation	-0.03
0	network, state, resting, default, dmn, mode, intrinsic, fc, rest, cognitive	resting state	-0.0414
14	disease, ad, pd, cognitive, mci, alzheimer, atrophy, group, ms, early	neurodegenerative disease	-0.0416
45	motion, perception, visual, mt, perceptual, moving, temporal, biological, illusion, psts	motion perception	-0.0426
17	motor, cortex, hand, movement, movements, premotor, sensorimotor, finger, primary, control	motor	-0.0438
34	frequency, hz, ms, source, amplitude, power, time, temporal, high, response	oscillations	-0.0593
25	spatial, body, human, cortex, adaptation, space, posterior, location, hand, sulcus	spatial perception	-0.0602
22	method, group, approach, individual, subject, methods, level, time, single, spatial	method	-0.065
49	depression, mdd, state, resting, reho, depressive, depressed, major, group, regional	depression	-0.0746
21	matter, volume, structural, gray, white, voxel, gm, morphometry, grey, volumes	structural	-0.0822
Abbreviations: ASD, autism spectrum disorder; MRI, magnetic resonance imaging; ADHD, attention deficit hyperactivity disorder.
