# Supplementary material for: Higher handgrip strength is linked to higher salience ventral attention functional network segregation in older adults
Source: Commun Biol. 2024 Feb 21;7:214. doi: 10.1038/s42003-024-05862-x (PMC10881588; doi:10.1038/s42003-024-05862-x)
Supplement: Supplementary file 7 — Supplementary Data 4 [file 42003_2024_5862_MOESM7_ESM.xlsx]

## Sheet: Sheet1
Supplementary Data 4: Correlation values of the right midcingulate/medial parietal cortex with the term weights of 50 topics in the Neurosynth database
Topic no.	Top 10 topic terms	Topic label	r
32	pain, somatosensory, stimulation, cortex, painful, acupuncture, intensity, insula, si, primary	pain	0.0342
28	social, empathy, moral, group, individuals, game, people, interactions, interaction, empathic	empathy	0.0317
0	network, state, resting, default, dmn, mode, intrinsic, fc, rest, cognitive	resting state	0.0274
33	memory, retrieval, encoding, hippocampus, recognition, hippocampal, episodic, items, words, temporal	episodic memory	0.0238
41	imagery, mental, events, scenes, scene, future, navigation, past, virtual, imagined	mental imagery	0.0209
26	emotional, amygdala, negative, emotion, neutral, positive, affective, regulation, pictures, valence	emotion	0.0204
21	matter, volume, structural, gray, white, voxel, gm, morphometry, grey, volumes	structural	0.0195
17	motor, cortex, hand, movement, movements, premotor, sensorimotor, finger, primary, control	motor	0.0192
24	age, adults, older, children, young, adolescents, years, development, alcohol, group	aging	0.0187
11	learning, training, practice, group, performance, control, sequence, trained, cbf, learned	learning	0.0182
3	cortex, anterior, cingulate, insula, acc, dorsal, posterior, prefrontal, medial, orbitofrontal	anterior cingulate	0.0181
23	asd, autism, group, children, spectrum, social, individuals, td, intelligence, typically	ASD	0.017
39	stimulation, tms, bpd, rtms, magnetic, vestibular, tdcs, transcranial, cortex, induced	brain stimulation	0.0142
15	task, performance, cognitive, response, magnetic, level, resonance, higher, difficulty, time	task performance	0.0136
30	decision, making, risk, choice, decisions, choices, uncertainty, cortex, risky, vmpfc	decision making	0.0125
16	response, inhibition, control, task, inhibitory, motor, stop, pre, trials, frontal	response inhibition	0.0123
5	gyrus, frontal, inferior, temporal, parietal, superior, cortex, middle, posterior, anterior	inferior frontal gyrus	0.011
8	mpfc, social, medial, prefrontal, cortex, mental, reasoning, mind, tom, judgments	social	0.0103
12	women, men, sex, females, males, gender, female, male, sexual, phase	sex	0.0046
44	eye, sleep, gaze, saccade, movements, eyes, saccades, target, fixation, movement	saccade	0.0035
36	placebo, treatment, dopamine, response, drug, mg, receptor, ht, magnetic, blind	drug	0.0028
48	prefrontal, cortex, pfc, dorsolateral, control, dlpfc, cognitive, lateral, medial, executive	prefrontal	0.0024
14	disease, ad, pd, cognitive, mci, alzheimer, atrophy, group, ms, early	neurodegenerative disease	0.0022
27	disorder, adhd, group, control, ocd, bd, bipolar, symptoms, abnormalities, deficit	ADHD	-0.0005
19	action, actions, observation, motor, object, mirror, hand, tool, premotor, parietal	action	-0.0027
4	stimulus, time, repetition, priming, response, presented, awareness, suppression, repeated, target	repetition priming	-0.0038
2	cerebellar, cerebellum, basal, ganglia, thalamus, motor, nucleus, caudate, putamen, cortex	cerebellum	-0.0045
20	control, conflict, task, error, trials, interference, response, cognitive, errors, incongruent	conflict control	-0.0054
29	stress, ptsd, trauma, cortisol, injury, tbi, group, infant, traumatic, disorder	stress	-0.0055
13	fear, threat, smokers, conditioning, extinction, smoking, users, cocaine, cs, amygdala	fear	-0.0058
7	reward, feedback, striatum, learning, anticipation, ventral, response, monetary, striatal, rewards	reward	-0.0061
1	anxiety, trait, personality, high, scores, individuals, traits, impulsivity, individual, neuroticism	anxiety	-0.0065
43	magnetic, mechanisms, human, network, resonance, underlying, level, previous, provide, suggest	MRI	-0.009
49	depression, mdd, state, resting, reho, depressive, depressed, major, group, regional	depression	-0.0091
47	attention, attentional, target, visual, parietal, spatial, cues, stimulus, task, cue	attention	-0.0095
10	food, taste, weight, eating, body, response, obesity, high, obese, women	gustatory	-0.0098
45	motion, perception, visual, mt, perceptual, moving, temporal, biological, illusion, psts	motion perception	-0.0105
46	hemisphere, language, stroke, hemispheric, lateralization, patient, lesion, lesions, temporal, recovery	lateralization	-0.0107
31	model, models, prediction, classification, accuracy, predictive, predictions, learning, linear, creative	model prediction	-0.0111
18	number, ips, numerical, problem, problems, arithmetic, numbers, intraparietal, magnitude, parietal	numeric	-0.0111
34	frequency, hz, ms, source, amplitude, power, time, temporal, high, response	oscillations	-0.0145
9	memory, working, wm, load, task, verbal, performance, maintenance, term, cognitive	working memory	-0.0167
25	spatial, body, human, cortex, adaptation, space, posterior, location, hand, sulcus	spatial perception	-0.017
35	schizophrenia, risk, genetic, group, allele, gene, genotype, individuals, met, psychosis	schizophrenia	-0.0198
38	semantic, category, representations, objects, object, knowledge, abstract, categories, patterns, representation	semantics	-0.0215
40	face, faces, facial, expressions, recognition, amygdala, fusiform, fearful, response, emotional	face	-0.0235
6	auditory, speech, temporal, sounds, superior, music, perception, sound, cortex, voice	auditory	-0.0264
22	method, group, approach, individual, subject, methods, level, time, single, spatial	method	-0.0272
42	visual, cortex, sensory, auditory, object, modality, occipital, ventral, stimulus, integration	visual	-0.0289
37	language, reading, word, words, semantic, sentences, comprehension, phonological, lexical, sentence	language	-0.0299
Abbreviations: ASD, autism spectrum disorder; MRI, magnetic resonance imaging; ADHD, attention deficit hyperactivity disorder.
