# Supplementary material for: Higher handgrip strength is linked to higher salience ventral attention functional network segregation in older adults
Source: Commun Biol. 2024 Feb 21;7:214. doi: 10.1038/s42003-024-05862-x (PMC10881588; doi:10.1038/s42003-024-05862-x)
Supplement: Supplementary file 8 — Supplementary Data 5 [file 42003_2024_5862_MOESM8_ESM.xlsx]

## Sheet: Sheet1
Supplementary Data 5: Correlation values of the left posterior insula/frontal operculum with the term weights of 50 topics in the Neurosynth database
Topic no.	Top 10 topic terms	Topic label	r
17	motor, cortex, hand, movement, movements, premotor, sensorimotor, finger, primary, control	motor	0.1247
32	pain, somatosensory, stimulation, cortex, painful, acupuncture, intensity, insula, si, primary	pain	0.0885
37	language, reading, word, words, semantic, sentences, comprehension, phonological, lexical, sentence	language	0.0856
6	auditory, speech, temporal, sounds, superior, music, perception, sound, cortex, voice	auditory	0.0735
19	action, actions, observation, motor, object, mirror, hand, tool, premotor, parietal	action	0.0507
3	cortex, anterior, cingulate, insula, acc, dorsal, posterior, prefrontal, medial, orbitofrontal	anterior cingulate	0.045
5	gyrus, frontal, inferior, temporal, parietal, superior, cortex, middle, posterior, anterior	inferior frontal gyrus	0.0343
46	hemisphere, language, stroke, hemispheric, lateralization, patient, lesion, lesions, temporal, recovery	lateralization	0.0318
2	cerebellar, cerebellum, basal, ganglia, thalamus, motor, nucleus, caudate, putamen, cortex	cerebellum	0.0234
9	memory, working, wm, load, task, verbal, performance, maintenance, term, cognitive	working memory	0.0226
39	stimulation, tms, bpd, rtms, magnetic, vestibular, tdcs, transcranial, cortex, induced	brain stimulation	0.013
16	response, inhibition, control, task, inhibitory, motor, stop, pre, trials, frontal	response inhibition	0.0118
15	task, performance, cognitive, response, magnetic, level, resonance, higher, difficulty, time	task performance	0.0108
10	food, taste, weight, eating, body, response, obesity, high, obese, women	gustatory	0.003
48	prefrontal, cortex, pfc, dorsolateral, control, dlpfc, cognitive, lateral, medial, executive	prefrontal	0.0009
28	social, empathy, moral, group, individuals, game, people, interactions, interaction, empathic	empathy	0.0008
43	magnetic, mechanisms, human, network, resonance, underlying, level, previous, provide, suggest	MRI	0.0002
11	learning, training, practice, group, performance, control, sequence, trained, cbf, learned	learning	-0.0007
23	asd, autism, group, children, spectrum, social, individuals, td, intelligence, typically	ASD	-0.0009
12	women, men, sex, females, males, gender, female, male, sexual, phase	sex	-0.001
13	fear, threat, smokers, conditioning, extinction, smoking, users, cocaine, cs, amygdala	fear	-0.0044
26	emotional, amygdala, negative, emotion, neutral, positive, affective, regulation, pictures, valence	emotion	-0.0066
41	imagery, mental, events, scenes, scene, future, navigation, past, virtual, imagined	mental imagery	-0.0077
20	control, conflict, task, error, trials, interference, response, cognitive, errors, incongruent	conflict control	-0.0097
38	semantic, category, representations, objects, object, knowledge, abstract, categories, patterns, representation	semantics	-0.0099
4	stimulus, time, repetition, priming, response, presented, awareness, suppression, repeated, target	repetition priming	-0.0105
47	attention, attentional, target, visual, parietal, spatial, cues, stimulus, task, cue	attention	-0.0115
0	network, state, resting, default, dmn, mode, intrinsic, fc, rest, cognitive	resting state	-0.0168
30	decision, making, risk, choice, decisions, choices, uncertainty, cortex, risky, vmpfc	decision making	-0.0176
31	model, models, prediction, classification, accuracy, predictive, predictions, learning, linear, creative	model prediction	-0.0178
7	reward, feedback, striatum, learning, anticipation, ventral, response, monetary, striatal, rewards	reward	-0.0195
24	age, adults, older, children, young, adolescents, years, development, alcohol, group	aging	-0.0206
36	placebo, treatment, dopamine, response, drug, mg, receptor, ht, magnetic, blind	drug	-0.0221
25	spatial, body, human, cortex, adaptation, space, posterior, location, hand, sulcus	spatial perception	-0.0222
22	method, group, approach, individual, subject, methods, level, time, single, spatial	method	-0.0225
29	stress, ptsd, trauma, cortisol, injury, tbi, group, infant, traumatic, disorder	stress	-0.0245
1	anxiety, trait, personality, high, scores, individuals, traits, impulsivity, individual, neuroticism	anxiety	-0.0245
27	disorder, adhd, group, control, ocd, bd, bipolar, symptoms, abnormalities, deficit	ADHD	-0.0246
34	frequency, hz, ms, source, amplitude, power, time, temporal, high, response	oscillations	-0.0249
14	disease, ad, pd, cognitive, mci, alzheimer, atrophy, group, ms, early	neurodegenerative disease	-0.0256
44	eye, sleep, gaze, saccade, movements, eyes, saccades, target, fixation, movement	saccade	-0.0265
18	number, ips, numerical, problem, problems, arithmetic, numbers, intraparietal, magnitude, parietal	numeric	-0.0266
8	mpfc, social, medial, prefrontal, cortex, mental, reasoning, mind, tom, judgments	social	-0.0301
45	motion, perception, visual, mt, perceptual, moving, temporal, biological, illusion, psts	motion perception	-0.0324
42	visual, cortex, sensory, auditory, object, modality, occipital, ventral, stimulus, integration	visual	-0.0325
33	memory, retrieval, encoding, hippocampus, recognition, hippocampal, episodic, items, words, temporal	episodic memory	-0.0327
35	schizophrenia, risk, genetic, group, allele, gene, genotype, individuals, met, psychosis	schizophrenia	-0.0416
21	matter, volume, structural, gray, white, voxel, gm, morphometry, grey, volumes	structural	-0.0477
40	face, faces, facial, expressions, recognition, amygdala, fusiform, fearful, response, emotional	face	-0.0506
49	depression, mdd, state, resting, reho, depressive, depressed, major, group, regional	depression	-0.0607
Abbreviations: ASD, autism spectrum disorder; MRI, magnetic resonance imaging; ADHD, attention deficit hyperactivity disorder.
