# Supplementary material for: Higher handgrip strength is linked to higher salience ventral attention functional network segregation in older adults
Source: Commun Biol. 2024 Feb 21;7:214. doi: 10.1038/s42003-024-05862-x (PMC10881588; doi:10.1038/s42003-024-05862-x)
Supplement: Supplementary file 9 — Supplementary Data 6 [file 42003_2024_5862_MOESM9_ESM.xlsx]

## Sheet: Sheet1
Supplementary Data 6: Validation analyses: associations between cognitive performance and functional connectivity measures
FC measure	Cognitive measure	Coefficient	SE	t	Uncorr p	FDR-adj p
Analysis 1: Analysis additionally controlling for SM-MMSE (n = 148)
S/VA segregation	Global	8.54	4.07	2.1	0.0376*	0.0752
	Processing speed	16.29	5.66	2.88	0.0046*	0.0184*
	Attention	2.97	5.39	0.55	0.5829	0.5829
	Executive function	6.36	4.97	1.28	0.2025	0.27
Intra-network S/VA	Global	10.76	4.12	2.61	0.0100*	0.0199*
	Processing speed	18.03	5.74	3.14	0.0021*	0.0083*
	Attention	5.76	5.49	1.05	0.296	0.296
	Executive function	8.49	5.05	1.68	0.0948	0.1264
Right AI – Left PI/FO	Global	4.01	1.53	2.62	0.0098*	0.0196*
	Processing speed	6.88	2.13	3.23	0.0015*	0.0062*
	Attention	2.29	2.04	1.12	0.2638	0.2638
	Executive function	2.85	1.88	1.52	0.131	0.1746
Right AI – Right MCC/MPC	Global	3.35	1.52	2.21	0.0287*	0.0575
	Processing speed	5.09	2.13	2.39	0.0184*	0.0575
	Attention	2.21	2.01	1.1	0.2734	0.2734
	Executive function	2.76	1.85	1.49	0.1378	0.1837
Analysis 2: Analysis additionally controlling for waist-hip ratio (n = 148)
S/VA segregation	Global	9.03	4.3	2.1	0.0374*	0.0934
	Processing speed	17.15	5.85	2.93	0.0040*	0.0198*
	Attention	3.41	5.57	0.61	0.5415	0.6769
	Executive function	6.54	5.03	1.3	0.195	0.3251
	SM-MMSE	0.76	1.97	0.39	0.6997	0.6997
Intra-network S/VA	Global	11.7	4.35	2.69	0.0080*	0.0200*
	Processing speed	19.84	5.93	3.35	0.0010*	0.0052*
	Attention	6.55	5.67	1.15	0.2501	0.3126
	Executive function	8.71	5.11	1.7	0.0905	0.1508
	SM-MMSE	1.48	2.01	0.74	0.463	0.463
Right AI – Left PI/FO	Global	4.17	1.63	2.56	0.0116*	0.0289*
	Processing speed	7.53	2.21	3.41	0.0009*	0.0043*
	Attention	2.32	2.12	1.1	0.2747	0.3434
	Executive function	2.65	1.92	1.38	0.1692	0.2821
	SM-MMSE	0.28	0.75	0.37	0.7137	0.7137
Right AI – Right MCC/MPC	Global	3.94	1.61	2.46	0.0152*	0.0380*
	Processing speed	6.36	2.2	2.89	0.0045*	0.0223*
	Attention	2.66	2.08	1.28	0.2028	0.2115
	Executive function	2.81	1.88	1.49	0.1378	0.2115
	SM-MMSE	0.92	0.74	1.26	0.2115	0.2115
Analysis 3: Analysis additionally controlling for body mass index (n = 146)
S/VA segregation	Global	9.31	4.37	2.13	0.0350*	0.0876
	Processing speed	17.48	5.92	2.96	0.0037*	0.0183*
	Attention	4.06	5.7	0.71	0.4778	0.5972
	Executive function	6.4	5.19	1.23	0.2198	0.3664
	SM-MMSE	0.45	1.99	0.23	0.8222	0.8222
Intra-network S/VA	Global	11.7	4.39	2.67	0.0085*	0.0214*
	Processing speed	18.84	5.96	3.16	0.0019*	0.0096*
	Attention	7.29	5.74	1.27	0.206	0.2575
	Executive function	8.96	5.22	1.72	0.0884	0.1473
	SM-MMSE	1.09	2.01	0.54	0.5894	0.5894
Right AI – Left PI/FO	Global	4.23	1.63	2.59	0.0107*	0.0268*
	Processing speed	7.19	2.21	3.25	0.0015*	0.0073*
	Attention	2.62	2.14	1.22	0.2229	0.2786
	Executive function	2.88	1.95	1.48	0.1419	0.2365
	SM-MMSE	0.23	0.75	0.31	0.7551	0.7551
Right AI – Right MCC/MPC	Global	4.24	1.63	2.61	0.0101*	0.0253*
	Processing speed	6.43	2.22	2.9	0.0043*	0.0217*
	Attention	3.06	2.12	1.44	0.1511	0.185
	Executive function	3.22	1.93	1.66	0.0986	0.1643
	SM-MMSE	0.98	0.74	1.33	0.185	0.185
Analysis 4: Analysis additionally controlling for GDS scores (n = 148)
S/VA segregation	Global	8.8	4.29	2.05	0.0420*	0.1051
	Processing speed	16.38	5.85	2.8	0.0058*	0.0291*
	Attention	3.48	5.59	0.62	0.5346	0.6682
	Executive function	6.54	5.08	1.29	0.2002	0.3336
	SM-MMSE	0.65	1.97	0.33	0.742	0.742
Intra-network S/VA	Global	11.88	4.32	2.75	0.0067*	0.0167*
	Processing speed	19.42	5.89	3.3	0.0012*	0.0062*
	Attention	6.85	5.67	1.21	0.2289	0.2861
	Executive function	9.38	5.14	1.82	0.0702	0.1171
	SM-MMSE	1.52	2	0.76	0.4488	0.4488
Right AI – Left PI/FO	Global	4.11	1.61	2.55	0.0120*	0.0300*
	Processing speed	6.92	2.2	3.14	0.0020*	0.0102*
	Attention	2.48	2.11	1.17	0.2428	0.3034
	Executive function	2.92	1.92	1.52	0.1303	0.2171
	SM-MMSE	0.24	0.75	0.32	0.7485	0.7485
Right AI – Right MCC/MPC	Global	3.84	1.59	2.42	0.0167*	0.0419*
	Processing speed	5.55	2.19	2.54	0.0123*	0.0419*
	Attention	2.84	2.07	1.37	0.1714	0.2143
	Executive function	3.14	1.88	1.67	0.0981	0.1635
	SM-MMSE	0.86	0.73	1.18	0.2397	0.2397
Analysis 5: Analysis controlling for total grey matter volumes instead of TIV (n = 148)
S/VA segregation	Global	8.33	4.21	1.98	0.0496*	0.124
	Processing speed	15.94	5.8	2.75	0.0068*	0.0339*
	Attention	3.04	5.48	0.55	0.5799	0.6499
	Executive function	6.02	4.98	1.21	0.2286	0.381
	SM-MMSE	0.88	1.94	0.45	0.6499	0.6499
Intra-network S/VA	Global	10.59	4.25	2.49	0.0139*	0.0346*
	Processing speed	17.75	5.87	3.02	0.0030*	0.0148*
	Attention	5.95	5.56	1.07	0.2861	0.3577
	Executive function	8.05	5.04	1.6	0.1126	0.1877
	SM-MMSE	1.55	1.97	0.79	0.4335	0.4335
Right AI – Left PI/FO	Global	3.78	1.62	2.33	0.0211*	0.0528
	Processing speed	6.75	2.23	3.02	0.0030*	0.0150*
	Attention	2.09	2.12	0.99	0.3256	0.407
	Executive function	2.5	1.93	1.3	0.196	0.3266
	SM-MMSE	0.19	0.75	0.25	0.8057	0.8057
Right AI – Right MCC/MPC	Global	3.88	1.55	2.51	0.0132*	0.0331*
	Processing speed	5.63	2.15	2.61	0.0099*	0.0331*
	Attention	2.83	2.02	1.4	0.1623	0.1623
	Executive function	3.18	1.83	1.73	0.0855	0.1425
	SM-MMSE	1.02	0.71	1.42	0.1569	0.1623
For each functional connectivity measure, multiple comparison correction was performed across the five cognitive measures. * indicates statistically significant effects (p < 0.05). Abbreviations: FC, functional connectivity; SE, standard error; Uncorr, uncorrected; FDR-adj, false discovery rate-adjusted; SM-MMSE, Singapore-modified version of the mini-mental state examination; GDS, geriatric depr…
