# Supplementary material for: Higher handgrip strength is linked to higher salience ventral attention functional network segregation in older adults
Source: Commun Biol. 2024 Feb 21;7:214. doi: 10.1038/s42003-024-05862-x (PMC10881588; doi:10.1038/s42003-024-05862-x)
Supplement: Supplementary file 10 — Supplementary Data 7 [file 42003_2024_5862_MOESM10_ESM.xlsx]

## Sheet: Sheet1
Supplementary Data 7: Mediation effects of functional connectivity measures on the association between handgrip strength and cognitive performance (controlling for total intracranial volumes)
Effect	Coeff.	SE	95% CI		z	p
			Lower	Upper
Mediator: S/VA segregation, cognitive measure: global cognition (n = 148)
a: handgrip str. → FC	0.0049	0.00155	0.00185	0.00799	3.17	0.0015*
b: FC → cognition	5.97	4.64	-2.63	15.56	1.28	0.199
c (total): handgrip str. → cognition	0.241	0.075	0.086	0.385	3.2	0.0014*
c’ (direct): handgrip str. → cognition	0.212	0.078	0.052	0.36	2.71	0.0068*
ab (indirect): handgrip str. → FC → cognition	0.029	0.027	-0.012	0.094	1.07	0.2828
Proportion mediated	0.121
Mediator: S/VA segregation, cognitive measure: processing speed (n = 148)
a: handgrip str. → FC	0.0049	0.00155	0.00187	0.00789	3.15	0.0016*
b: FC → cognition	13.22	5.97	2.18	25.54	2.21	0.0268*
c (total): handgrip str. → cognition	0.317	0.096	0.128	0.506	3.31	0.0009*
c’ (direct): handgrip str. → cognition	0.252	0.097	0.061	0.444	2.59	0.0096*
ab (indirect): handgrip str. → FC → cognition	0.065	0.039	0.006	0.159	1.65	0.099
Proportion mediated	0.204
Mediator: intra-network S/VA, cognitive measure: global cognition (n = 148)
a: handgrip str. → FC	0.00429	0.00151	0.00128	0.00717	2.84	0.0045*
b: FC → cognition	9.09	4.67	-0.02	18.27	1.94	0.0518
c (total): handgrip str. → cognition	0.241	0.075	0.09	0.388	3.2	0.0014*
c’ (direct): handgrip str. → cognition	0.202	0.072	0.061	0.342	2.8	0.0052*
ab (indirect): handgrip str. → FC → cognition	0.039	0.025	-0.001	0.096	1.57	0.1167
Proportion mediated	0.162
Mediator: intra-network S/VA, cognitive measure: processing speed (n = 148)
a: handgrip str. → FC	0.00429	0.0015	0.00128	0.00714	2.85	0.0043*
b: FC → cognition	15.91	6.14	3.93	28.37	2.59	0.0095*
c (total): handgrip str. → cognition	0.317	0.096	0.127	0.501	3.3	0.0010*
c’ (direct): handgrip str. → cognition	0.249	0.09	0.07	0.426	2.75	0.0060*
ab (indirect): handgrip str. → FC → cognition	0.068	0.037	0.009	0.15	1.86	0.0629
Proportion mediated	0.215
Mediator: R AI – L PI/FO, cognitive measure: global cognition (n = 148)
a: handgrip str. → FC	0.0154	0.00359	0.00825	0.0222	4.28	<0.0001*
b: FC → cognition	2.9	1.73	-0.49	6.28	1.68	0.0938
c (total): handgrip str. → cognition	0.241	0.076	0.092	0.386	3.18	0.0015*
c’ (direct): handgrip str. → cognition	0.196	0.079	0.041	0.35	2.49	0.0127*
ab (indirect): handgrip str. → FC → cognition	0.045	0.03	-0.007	0.11	1.48	0.1377
Proportion mediated	0.185
Mediator: R AI – L PI/FO, cognitive measure: processing speed (n = 148)
a: handgrip str. → FC	0.0154	0.00359	0.00816	0.0223	4.28	<0.0001*
b: FC → cognition	5.57	2.16	1.34	9.78	2.58	0.0098*
c (total): handgrip str. → cognition	0.317	0.096	0.132	0.507	3.29	0.0010*
c’ (direct): handgrip str. → cognition	0.231	0.096	0.035	0.416	2.4	0.0162*
ab (indirect): handgrip str. → FC → cognition	0.086	0.041	0.017	0.176	2.08	0.0377*
Proportion mediated	0.271
Mediator: R AI – R MCC/MPC, cognitive measure: global cognition (n = 148)
a: handgrip str. → FC	0.0156	0.0044	0.00697	0.0242	3.55	0.0004*
b: FC → cognition	2.68	1.62	-0.57	5.81	1.65	0.098
c (total): handgrip str. → cognition	0.241	0.075	0.09	0.385	3.23	0.0012*
c’ (direct): handgrip str. → cognition	0.199	0.074	0.05	0.342	2.7	0.0070*
ab (indirect): handgrip str. → FC → cognition	0.042	0.029	-0.009	0.106	1.44	0.1492
Proportion mediated	0.174
Mediator: R AI – R MCC/MPC, cognitive measure: processing speed (n = 148)
a: handgrip str. → FC	0.0156	0.00451	0.00654	0.0243	3.47	0.0005*
b: FC → cognition	4.18	2.19	-0.05	8.44	1.91	0.0557
c (total): handgrip str. → cognition	0.317	0.096	0.129	0.51	3.3	0.0010*
c’ (direct): handgrip str. → cognition	0.251	0.09	0.075	0.423	2.79	0.0053*
ab (indirect): handgrip str. → FC → cognition	0.065	0.04	-0.001	0.157	1.64	0.1017
Proportion mediated	0.207
Age, sex, education and total intracranial volumes were regressed from all variables prior to performing the mediation analyses. * indicates statistically significant effects (p < 0.05). Abbreviations: Coeff., coefficient; SE, standard error; CI, confidence intervals; S/VA, salience/ventral attention; handgrip str., handgrip strength; FC, functional connectivity; R, right; L, left; AI, anterior i…
