# Supplementary material for: Higher handgrip strength is linked to higher salience ventral attention functional network segregation in older adults
Source: Commun Biol. 2024 Feb 21;7:214. doi: 10.1038/s42003-024-05862-x (PMC10881588; doi:10.1038/s42003-024-05862-x)
Supplement: Supplementary file 11 — Supplementary Data 8 [file 42003_2024_5862_MOESM11_ESM.xlsx]

## Sheet: Sheet1
Supplementary Data 8: Mediation effects of functional connectivity measures on the association between handgrip strength and cognitive performance (controlling for total grey matter volumes)
Effect	Coeff.	SE	95% CI		z	p
			Lower	Upper
Mediator: S/VA segregation, cognitive measure: global cognition (n = 148)
a: handgrip str. → FC	0.00504	0.00171	0.00151	0.00821	2.95	0.0032*
b: FC → cognition	5.71	4.6	-2.87	15.26	1.24	0.2143
c (total): handgrip str. → cognition	0.218	0.077	0.068	0.365	2.85	0.0044*
c’ (direct): handgrip str. → cognition	0.19	0.078	0.034	0.34	2.42	0.0157*
ab (indirect): handgrip str. → FC → cognition	0.029	0.028	-0.013	0.096	1.04	0.2997
Proportion mediated	0.132
Mediator: S/VA segregation, cognitive measure: processing speed (n = 148)
a: handgrip str. → FC	0.00504	0.00173	0.0014	0.00831	2.92	0.0035*
b: FC → cognition	12.66	5.95	1.79	25.03	2.13	0.0332*
c (total): handgrip str. → cognition	0.301	0.102	0.099	0.498	2.95	0.0031*
c’ (direct): handgrip str. → cognition	0.237	0.102	0.031	0.437	2.31	0.0208*
ab (indirect): handgrip str. → FC → cognition	0.064	0.041	0.004	0.162	1.56	0.1183
Proportion mediated	0.212
Mediator: intra-network S/VA, cognitive measure: global cognition (n = 148)
a: handgrip str. → FC	0.00419	0.00165	8.14-4	0.00732	2.54	0.0110*
b: FC → cognition	8.41	4.55	-0.55	17.39	1.85	0.0647
c (total): handgrip str. → cognition	0.218	0.077	0.064	0.365	2.85	0.0044*
c’ (direct): handgrip str. → cognition	0.183	0.074	0.033	0.323	2.46	0.0140*
ab (indirect): handgrip str. → FC → cognition	0.035	0.024	-0.004	0.09	1.47	0.1425
Proportion mediated	0.161
Mediator: intra-network S/VA, cognitive measure: processing speed (n = 148)
a: handgrip str. → FC	0.00419	0.0017	0.000858	0.00749	2.47	0.0136*
b: FC → cognition	14.92	6.04	3.46	26.99	2.47	0.0136*
c (total): handgrip str. → cognition	0.301	0.102	0.106	0.501	2.94	0.0033*
c’ (direct): handgrip str. → cognition	0.238	0.098	0.051	0.431	2.44	0.0147*
ab (indirect): handgrip str. → FC → cognition	0.062	0.037	0.005	0.146	1.71	0.0876
Proportion mediated	0.208
Mediator: R AI – L PI/FO, cognitive measure: global cognition (n = 148)
a: handgrip str. → FC	0.0143	0.0036	0.00703	0.0211	3.98	0.0001*
b: FC → cognition	2.72	1.69	-0.72	5.93	1.61	0.1083
c (total): handgrip str. → cognition	0.218	0.077	0.061	0.364	2.84	0.0045*
c’ (direct): handgrip str. → cognition	0.179	0.079	0.021	0.331	2.26	0.0235*
ab (indirect): handgrip str. → FC → cognition	0.039	0.028	-0.01	0.099	1.41	0.159
Proportion mediated	0.179
Mediator: R AI – L PI/FO, cognitive measure: processing speed (n = 148)
a: handgrip str. → FC	0.0143	0.00359	0.00721	0.0213	3.99	0.0001*
b: FC → cognition	5.43	2.16	1.21	9.7	2.52	0.0118*
c (total): handgrip str. → cognition	0.301	0.1	0.099	0.491	3.02	0.0025*
c’ (direct): handgrip str. → cognition	0.223	0.1	0.02	0.413	2.23	0.0258*
ab (indirect): handgrip str. → FC → cognition	0.078	0.039	0.014	0.166	1.97	0.0485*
Proportion mediated	0.259
Mediator: R AI – R MCC/MPC, cognitive measure: global cognition (n = 148)
a: handgrip str. → FC	0.0174	0.00455	0.00848	0.0265	3.82	0.0001*
b: FC → cognition	2.77	1.66	-0.42	6.04	1.67	0.0958
c (total): handgrip str. → cognition	0.218	0.076	0.063	0.363	2.86	0.0043*
c’ (direct): handgrip str. → cognition	0.17	0.074	0.024	0.314	2.3	0.0215*
ab (indirect): handgrip str. → FC → cognition	0.048	0.033	-0.007	0.12	1.47	0.1426
Proportion mediated	0.22
Mediator: R AI – R MCC/MPC, cognitive measure: processing speed (n = 148)
a: handgrip str. → FC	0.0174	0.00463	0.00791	0.0263	3.75	0.0002*
b: FC → cognition	4.13	2.22	-0.27	8.53	1.86	0.0629
c (total): handgrip str. → cognition	0.301	0.102	0.095	0.499	2.94	0.0033*
c’ (direct): handgrip str. → cognition	0.229	0.097	0.032	0.414	2.36	0.0183*
ab (indirect): handgrip str. → FC → cognition	0.072	0.044	-0.004	0.168	1.62	0.1057
Proportion mediated	0.238
Age, sex, education and total grey matter volumes were regressed from all variables prior to performing the mediation analyses. * indicates statistically significant effects (p < 0.05). Abbreviations: Coeff., coefficient; SE, standard error; CI, confidence intervals; S/VA, salience/ventral attention; handgrip str., handgrip strength; FC, functional connectivity; R, right; L, left; AI, anterior in…
