# Supplementary material for: Higher handgrip strength is linked to higher salience ventral attention functional network segregation in older adults
Source: Commun Biol. 2024 Feb 21;7:214. doi: 10.1038/s42003-024-05862-x (PMC10881588; doi:10.1038/s42003-024-05862-x)
Supplement: Supplementary file 12 — Supplementary Data 9 [file 42003_2024_5862_MOESM12_ESM.xlsx]

## Sheet: Sheet1
Supplementary Data 9: Regions-of-interest used to compute functional connectivity measures
S/N	Network	Region	MNI coordinates			Size (mm)
			x (mm)	y (mm)	z (mm)
1	Default	LH inferior parietal lobule	-48	-76	34	6160
2		LH dorsal prefrontal cortex	-18	28	42	4136
3		LH precuneus posterior cingulate cortex	-2	-48	18	8728
4		LH medial prefrontal cortex	-2	46	-4	11160
5		LH temporal cortex	-56	-38	-6	18280
6		LH inferior parietal lobule	-58	-52	26	4368
7		LH dorsal prefrontal cortex	-8	22	56	12640
8		LH lateral prefrontal cortex	-42	12	52	2272
9		LH ventral prefrontal cortex	-44	36	-12	11784
10		LH inferior parietal lobule	-44	-72	24	320
11		LH retrosplenial cortex	-12	-60	12	1384
12		LH parahippocampal cortex	-22	-38	-14	3760
13		RH temporal cortex	62	-8	-16	2024
14		RH inferior parietal lobule	58	-64	30	5568
15		RH dorsal prefrontal cortex	28	38	42	3368
16		RH precuneus posterior cingulate cortex	8	-48	20	5688
17		RH medial prefrontal cortex	4	52	-6	13760
18		RH temporal cortex	64	-34	-2	1976
19		RH anterior temporal cortex	52	8	-40	4264
20		RH dorsal prefrontal cortex	8	22	62	6616
21		RH ventral prefrontal cortex	52	30	-12	4216
22		RH inferior parietal lobule	56	-68	20	960
23		RH retrosplenial cortex	14	-56	12	1480
24		RH parahippocampal cortex	24	-32	-22	2352
25	Control	LH temporal cortex	-62	-62	-8	2584
26		LH intraparietal sulcus	-42	-44	44	6336
27		LH dorsal prefrontal cortex	-26	4	54	896
28		LH lateral prefrontal cortex	-34	2	32	6432
29		LH lateral ventral prefrontal cortex	-40	30	14	3120
30		LH mid-cingulate cortex	-2	6	28	176
31		LH temporal cortex	-62	-44	-16	1896
32		LH inferior parietal lobule	-52	-52	54	2936
33		LH dorsal prefrontal cortex	-30	12	58	344
34		LH lateral prefrontal cortex	-40	26	38	2184
35		LH lateral ventral prefrontal cortex	-36	56	2	5336
36		LH medial posterior prefrontal cortex	-4	28	42	464
37		LH precuneus	-4	-76	36	4560
38		LH posterior cingulate cortex	-4	-36	24	792
39		RH temporal cortex	56	-44	-12	1112
40		RH intraparietal sulcus	40	-46	38	4968
41		RH dorsal prefrontal cortex	30	6	54	480
42		RH lateral prefrontal cortex	48	34	12	9928
43		RH mid-cingulate cortex	8	4	28	184
44		RH temporal cortex	62	-32	-16	3392
45		RH inferior parietal lobule	48	-52	54	5736
46		RH lateral dorsal prefrontal cortex	40	22	34	10320
47		RH lateral ventral prefrontal cortex	36	56	-6	10152
48		RH medial posterior prefrontal cortex	6	38	40	1304
49		RH precuneus	12	-76	40	5304
50		RH posterior cingulate cortex	8	-36	24	1040
51	Limbic	LH temporal pole	-26	-8	-38	20392
52		LH orbital frontal cortex	-8	38	-24	15640
53		RH temporal pole	38	-14	-42	21064
54		RH orbital frontal cortex	8	36	-24	14160
55	Salience/ventral attention	LH parietal operculum	-58	-34	20	4960
56		LH posterior insula/frontal operculum	-40	4	10	2816
57		LH posterior insula	-36	2	10	4384
58		LH midcingulate/medial parietal cortex	-8	-20	36	2248
59		LH medial frontal cortex	-6	8	32	4872
60		LH inferior parietal lobule	-64	-46	36	688
61		LH lateral prefrontal cortex	-32	54	20	8944
62		LH anterior insula	-38	16	-8	2736
63		LH orbital frontal cortex	-30	40	-18	328
64		LH medial posterior prefrontal cortex	-12	24	26	3528
65		RH parietal operculum	58	-32	28	5288
66		RH precentral gyrus	52	-2	50	504
67		RH posterior insula/frontal operculum	60	8	2	2880
68		RH posterior insula	38	6	6	4432
69		RH midcingulate/medial parietal cortex	10	-22	36	2280
70		RH medial frontal cortex	8	6	32	6112
71		RH inferior parietal lobule	60	-36	32	1448
72		RH lateral prefrontal cortex	30	44	16	8104
73		RH lateral ventral prefrontal cortex	52	38	-2	904
74		RH anterior insula	46	18	0	4552
75		RH medial posterior prefrontal cortex	6	22	40	3128
76		RH anterior cingulate sulcus	2	18	22	200
77	Dorsal attention	LH temporal occipital cortex	-50	-68	-8	5560
78		LH parietal occipital cortex	-28	-72	28	2768
79		LH superior parietal lobule	-18	-68	42	8656
80		LH temporal occipital cortex	-56	-60	6	560
81		LH post central gyrus	-54	-24	40	10576
82		LH frontal eye fields	-26	-14	52	5056
83		LH precentral ventral gyrus	-54	4	36	312
84		RH temporal occipital cortex	58	-64	-12	6232
85		RH parietal occipital cortex	42	-84	24	4584
86		RH superior parietal lobule	22	-66	42	12008
87		RH temporal occipital cortex	62	-60	2	416
88		RH post central gyrus	56	-24	36	10312
89		RH frontal eye fields	20	-12	60	3744
90		RH precentral ventral gyrus	60	8	26	664
91	Somatomotor	LH primary somatosensory cortex	-14	-38	74	32824
92		LH central sulcus	-62	0	20	6184
93		LH secondary somatosensory cortex	-60	-6	6	6512
94		LH posterior insula	-32	-24	4	216
95		LH auditory cortex	-54	-10	4	9232
96		RH primary somatosensory cortex	4	-38	62	28880
97		RH central sulcus	64	2	18	5520
98		RH secondary somatosensory cortex	62	-6	10	5184
99		RH posterior insula	36	-24	2	280
100		RH auditory cortex	56	-8	0	8656
101	Visual	LH striate cortex	-20	-104	-12	2944
102		LH extrastriate cortex	-32	-88	-4	31792
103		LH striate calcarine cortex	-16	-64	0	5112
104		LH inferior extrastriate cortex	-8	-56	-4	5640
105		LH superior extrastriate cortex	-18	-66	8	9288
106		RH striate cortex	14	-104	-4	2320
107		RH extrastriate cortex	38	-90	0	31920
108		RH striate calcarine cortex	18	-60	0	4736
109		RH inferior extrastriate cortex	20	-50	-4	7304
110		RH superior extrastriate cortex	16	-62	10	9568
111	Temporoparietal	LH temporoparietal junction	-58	-48	12	8904
112		RH temporoparietal junction	58	-36	4	12560
113	Subcortical	LH hippocampus	-28	-14	-18	7208
114		RH hippocampus	24	-14	-18	7272
115		LH amygdala	-22	-4	-16	1936
116		RH amygdala	22	-4	-14	2024
117		LH striatum	-30	-10	0	1528
118		LH striatum	-24	8	4	2096
119		LH striatum	-12	10	-10	1080
120		LH striatum	-24	6	-6	2896
121		LH striatum	-12	18	-2	3128
122		RH striatum	28	-12	-8	8
123		RH striatum	30	-6	-6	1256
124		RH striatum	32	-14	-6	88
125		RH striatum	24	10	0	2424
126		RH striatum	12	10	-10	992
127		RH striatum	14	8	14	3752
128		RH striatum	12	18	-2	1816
129		LH thalamus	-20	-30	4	1768
130		LH thalamus	-14	-22	4	1384
131		LH thalamus	-16	-28	12	272
132		LH thalamus	-6	-16	-2	3464
133		LH thalamus	-6	-10	-8	832
134		LH thalamus	-10	-6	8	1808
135		LH thalamus	-4	-8	8	2480
136		RH thalamus	18	-30	2	1952
137		RH thalamus	14	-22	2	1136
138		RH thalamus	18	-26	12	336
139		RH thalamus	6	-16	2	3960
140		RH thalamus	6	-10	-8	736
141		RH thalamus	8	-6	10	2544
142		RH thalamus	10	-30	6	1400
The brain map (nifti file) containing all regions-of-interest is provided here: https://github.com/hzlab/2023_Chong_CommunBiol_Gripstrength_FC/blob/main/Parcellation_142ROIs.nii. Abbreviations: LH, left hemisphere; RH, right hemisphere.
